# Supplementary material for: A Lung Ultrasound Radiomics-Based Machine Learning Model for Diagnosing Acute Heart Failure in the Emergency Department
Source: Diagnostics (Basel). 2026 Feb 17;16(4):598. doi: 10.3390/diagnostics16040598 (PMC12939245; doi:10.3390/diagnostics16040598)
Supplement: Supplementary file 1 [file diagnostics-16-00598-s001.zip]

Archive with 1 entries (1 files):
- diagnostics-4095129-supplementary.pdf
